# Supplementary material for: Diabetes Mellitus Is Associated with a Lower Risk of Gout: A Meta-Analysis of Observational Studies
Source: J Diabetes Res. 2020 Jul 9;2020:5470739. doi: 10.1155/2020/5470739 (PMC7369651; doi:10.1155/2020/5470739)
Supplement: Supplementary 2 — Excel S1-S2. The retrieval history in PubMed and EMBASE databases. [file 5470739.f2.xls]

## Sheet: Excel S1
Recent queries in pubmed
Search	Query	Items found	Time
#15	Search (((("Diabetes Mellitus"[Mesh]) OR (("Diabetes Mellitus, Type 1"[Mesh]) OR ((((((((((((((((((((((((((((Type 1 Diabetes Mellitus[Title/Abstract]) OR Diabetes Mellitus, Type I[Title/Abstract]) OR Type 1 Diabetes[Title/Abstract]) OR Diabetes, Type 1[Title/Abstract]) OR Diabetes Mellitus, Ketosis-Prone[Title/Abstract]) OR Diabetes Mellitus, Ketosis Prone[Title/Abstract]) OR Ketosis-Prone Diabet…	503	1899-12-31 22:15:21
#14	Search (((("Diabetes Mellitus"[Mesh]) OR (("Diabetes Mellitus, Type 1"[Mesh]) OR ((((((((((((((((((((((((((((Type 1 Diabetes Mellitus[Title/Abstract]) OR Diabetes Mellitus, Type I[Title/Abstract]) OR Type 1 Diabetes[Title/Abstract]) OR Diabetes, Type 1[Title/Abstract]) OR Diabetes Mellitus, Ketosis-Prone[Title/Abstract]) OR Diabetes Mellitus, Ketosis Prone[Title/Abstract]) OR Ketosis-Prone Diabet…	519	1899-12-31 22:14:29
#13	Search ((("Gout"[Mesh]) OR (gouts[Title/Abstract])) OR "Arthritis, Gouty"[Mesh]) OR (((Gouty Arthritis[Title/Abstract]) OR Arthritides, Gouty[Title/Abstract]) OR Gouty Arthritides[Title/Abstract])	12490	1899-12-31 22:14:07
#12	Search ((Gouty Arthritis[Title/Abstract]) OR Arthritides, Gouty[Title/Abstract]) OR Gouty Arthritides[Title/Abstract]	2519	1899-12-31 22:12:25
#11	Search "Arthritis, Gouty"[Mesh]	1344	1899-12-31 22:11:40
#10	Search (gouts[Title/Abstract])	5	1899-12-31 22:13:15
#9	Search "Gout"[Mesh]	12053	1899-12-31 22:09:17
#8	Search (("Diabetes Mellitus"[Mesh]) OR (("Diabetes Mellitus, Type 1"[Mesh]) OR ((((((((((((((((((((((((((((Type 1 Diabetes Mellitus[Title/Abstract]) OR Diabetes Mellitus, Type I[Title/Abstract]) OR Type 1 Diabetes[Title/Abstract]) OR Diabetes, Type 1[Title/Abstract]) OR Diabetes Mellitus, Ketosis-Prone[Title/Abstract]) OR Diabetes Mellitus, Ketosis Prone[Title/Abstract]) OR Ketosis-Prone Diabetes…	470851	1899-12-31 22:08:48
#7	Search "Diabetes Mellitus"[Mesh]	417102	1899-12-31 22:05:34
#6	Search ("Diabetes Mellitus, Type 2"[Mesh]) OR (((((((((((((((((((((((((((((((((Diabetes Mellitus, Noninsulin-Dependent[Title/Abstract]) OR Diabetes Mellitus, Ketosis-Resistan[Title/Abstract]) OR Diabetes Mellitus, Ketosis Resistant[Title/Abstract]) OR Ketosis-Resistant Diabetes Mellitus[Title/Abstract]) OR Diabetes Mellitus, Non Insulin Dependent[Title/Abstract]) OR Diabetes Mellitus, Non-Insulin…	187795	1899-12-31 22:05:09
#5	Search ((((((((((((((((((((((((((((((((Diabetes Mellitus, Noninsulin-Dependent[Title/Abstract]) OR Diabetes Mellitus, Ketosis-Resistan[Title/Abstract]) OR Diabetes Mellitus, Ketosis Resistant[Title/Abstract]) OR Ketosis-Resistant Diabetes Mellitus[Title/Abstract]) OR Diabetes Mellitus, Non Insulin Dependent[Title/Abstract]) OR Diabetes Mellitus, Non-Insulin-Dependent[Title/Abstract]) OR Non-Insul…	149368	1899-12-31 22:04:44
#4	Search "Diabetes Mellitus, Type 2"[Mesh]	129315	1899-12-31 22:04:14
#3	Search ("Diabetes Mellitus, Type 1"[Mesh]) OR ((((((((((((((((((((((((((((Type 1 Diabetes Mellitus[Title/Abstract]) OR Diabetes Mellitus, Type I[Title/Abstract]) OR Type 1 Diabetes[Title/Abstract]) OR Diabetes, Type 1[Title/Abstract]) OR Diabetes Mellitus, Ketosis-Prone[Title/Abstract]) OR Diabetes Mellitus, Ketosis Prone[Title/Abstract]) OR Ketosis-Prone Diabetes Mellitus[Title/Abstract]) OR Dia…	106545	1899-12-31 22:03:56
#2	Search (((((((((((((((((((((((((((Type 1 Diabetes Mellitus[Title/Abstract]) OR Diabetes Mellitus, Type I[Title/Abstract]) OR Type 1 Diabetes[Title/Abstract]) OR Diabetes, Type 1[Title/Abstract]) OR Diabetes Mellitus, Ketosis-Prone[Title/Abstract]) OR Diabetes Mellitus, Ketosis Prone[Title/Abstract]) OR Ketosis-Prone Diabetes Mellitus[Title/Abstract]) OR Diabetes, Autoimmune[Title/Abstract]) OR Au…	85048	1899-12-31 22:03:26
#1	Search "Diabetes Mellitus, Type 1"[Mesh]	74782	1899-12-31 22:03:01
Gouty Arthritides				OR		Gouty Arthritides OR

## Sheet: Excel S2
Recent queries in Embase
No.	Query	Results	Date
#10	#5 AND #8 AND #9	787	2020-03-02
#9	[humans]/lim	21658545	2020-03-02
#8	#6 OR #7	23843	2020-03-02
#7	'gouts':ab,ti OR 'gouty attack':ab,ti OR 'gouty arthritis':ab,ti	2244	2020-03-02
#6	gout'/exp	23631	2020-03-02
#5	#1 OR #2 OR #3 OR #4	387655	2020-03-02
#4	diabetes mellitus, noninsulin-dependent':ab,ti OR 'diabetes mellitus, ketosis-resistant':ab,ti OR 'diabetes mellitus, ketosis resistant':ab,ti OR 'ketosis-resistant diabetes mellitus':ab,ti OR 'diabetes mellitus, non insulin dependent':ab,ti OR 'diabetes mellitus, non-insulin-dependent':ab,ti OR 'non-insulin-dependent diabetes mellitus':ab,ti OR 'diabetes mellitus, stable':ab,ti OR 'stable diabet…	200146	2020-03-02
#3	non insulin dependent diabetes mellitus'/exp	251255	2020-03-02
#2	type 1 diabetes mellitus':ab,ti OR 'diabetes mellitus, type i':ab,ti OR 'type 1 diabetes':ab,ti OR 'diabetes, type 1':ab,ti OR 'diabetes mellitus, ketosis-prone':ab,ti OR 'diabetes mellitus, ketosis prone':ab,ti OR 'ketosis-prone diabetes mellitus':ab,ti OR 'diabetes, autoimmune':ab,ti OR 'autoimmune diabetes':ab,ti OR 'diabetes mellitus, juvenile-onset':ab,ti OR 'diabetes mellitus, juvenile onse…	84185	2020-03-02
#1	insulin dependent diabetes mellitus'/exp	116598	2020-03-02
